# Supplementary material for: Fruit and Vegetable Intake and Home Nutrition Environment among Low-Income Minority Households with Elementary-Aged Children
Source: Nutrients. 2023 Apr 10;15(8):1819. doi: 10.3390/nu15081819 (PMC10145522; doi:10.3390/nu15081819)
Supplement: Supplementary file 1 [file nutrients-15-01819-s001.zip]

Archive with 1 entries (1 files):
- nutrients-2252822-supplementary.pdf
